# Supplementary material for: Effects of sex on response of the bovine preimplantation embryo to insulin-like growth factor 1, activin A, and WNT7A
Source: BMC Dev Biol. 2018 Jul 28;18:16. doi: 10.1186/s12861-018-0176-2 (PMC6064047; doi:10.1186/s12861-018-0176-2)
Supplement: Supplementary file 1 — Least-squares means of the fold-chage value for each gene examined, by treatment (control vs IGF1), sex (female vs male), and the interaction (P-values from dCT analyses). Tab 1: Genes measured only in Experiment 1. Tab 2: Genes measured only in Experiment 2. Tab 3: Genes measured in both Experiments 1 & 2. (XLS 95 kb) [file 12861_2018_176_MOESM1_ESM.xls]

## Sheet: LS means - FC exp 1
LEAST-SQUARES MEANS OF THE FOLD CHANGE VALUE FOR EACH GENE EXAMINED, BY TREATMENT (CONTROL VS IGF1), SEX (FEMALE VS MALE), AND THE INTERACTION EXP 1
																Legend
		Least-squares means of Fold change								Standard errors			P-values			P<0.05
Index	Gene	control	IGF1	female	male	female-control	male-control	female-IGF1	male-IGF1	SEM trt	SEM sex	SEM trt*sex	trt	sex	trt*sex	P<0.10
1	AKR1B1	0.971337	1.13526	1.35709	0.749512	1.23461	0.708061	1.47956	0.790963	0.132977	0.132977	0.187916	0.4359	0.0043	0.8022
2	APAF1	0.0508983	0.0474803	0.054681	0.0436976	0.0562857	0.0455109	0.0530763	0.0418843	0.00390582	0.00390582	0.0055195	0.4936	0.0629	0.8977
3	APOA1	0.204331	0.223363	0.289574	0.13812	0.261816	0.146846	0.317332	0.129395	0.032183	0.032183	0.0454793	0.6853	0.0029	0.3392
4	APOPT1	0.240402	0.255665	0.23071	0.265357	0.215579	0.265225	0.24584	0.265489	0.0213149	0.0213149	0.0301211	0.5644	0.2312	0.5005
5	BAD	0.0466897	0.0501364	0.0529226	0.0439035	0.0443255	0.049054	0.0615198	0.038753	0.00513293	0.00513293	0.00725358	0.9589	0.3084	0.0879
6	BAK1	0.0954759	0.0854251	0.0967555	0.0841456	0.110781	0.0801707	0.0827298	0.0881205	0.00708865	0.00708865	0.0100173	0.3709	0.2922	0.0773
7	BCL2L2	0.0601196	0.0753895	0.0831182	0.052391	0.0783248	0.0419144	0.0879115	0.0628676	0.0188293	0.0188293	0.0266086	0.8069	0.3177	0.619
8	BDNF	0.192485	0.226853	0.234749	0.184589	0.212205	0.172765	0.257292	0.196413	0.0232883	0.0232883	0.0329098	0.3046	0.1369	0.7233
9	CASP7	0.0602484	0.0653601	0.0709596	0.0546489	0.0607494	0.0597475	0.0811698	0.0495503	0.0107236	0.0107236	0.0151541	0.8963	0.5193	0.2924
10	CD40LG	7.856e-05	0.00062218	7.169e-05	0.00062905	0.00010632	5.08e-05	3.705e-05	0.00120731	0.000348675	0.000348675	0.000492733	0.6341	0.902	0.2348
11	CELSR2	0.0105159	0.00535315	0.0100067	0.0058623	0.0123798	0.00865191	0.0076336	0.00307269	0.00156029	0.00156029	0.00220492	0.1	0.2039	0.3353
12	CNR2	0.00072702	0.00086946	0.00126181	0.00033468	0.00144167	1.237e-05	0.00108194	0.00065699	0.000653745	0.000653745	0.000923835	0.7884	0.414	0.7631
13	DAPK1	0.244834	0.245264	0.237291	0.252806	0.24114	0.248527	0.233443	0.257085	0.0191742	0.0191742	0.0270959	0.9352	0.4961	0.7653
14	FHL1	0.00386397	0.00388452	0.00184745	0.00590103	0.00100151	0.00672643	0.0026934	0.00507564	0.0022729	0.0022729	0.00321194	0.9399	0.5909	0.1842
15	GNAT1	0.00467001	0.00999007	0.00990524	0.00475484	0.00560892	0.0037311	0.0142016	0.00577858	0.00137886	0.00137886	0.00194853	0.9559	0.1568	0.2439
16	H19	2.2442	2.47214	2.85406	1.86229	2.81204	1.67636	2.89608	2.04821	0.573957	0.573957	0.811086	0.9688	0.4478	0.9715
17	H2AFZ	3.87894	3.83751	3.86269	3.85377	3.76701	3.99086	3.95836	3.71667	0.16055	0.16055	0.22688	0.8337	0.9384	0.3459
18	IGF2	0.0118865	0.00942775	0.0134782	0.00783602	0.0127656	0.0110074	0.0141908	0.00466469	0.00324854	0.00324854	0.00459066	0.28	0.1238	0.4202
19	ILF3	0.639917	0.609347	0.622578	0.626686	0.635539	0.644296	0.609618	0.609076	0.0433979	0.0433979	0.0613276	0.6452	0.8764	0.8495
20	MADD	0.0221994	0.0196983	0.0204139	0.0214838	0.0230752	0.0213236	0.0177525	0.0216441	0.00301548	0.00301548	0.00426132	0.3436	0.5315	0.4355
21	MUC1	0.0675511	0.0672137	0.0816138	0.053151	0.0829983	0.0521039	0.0802293	0.0541981	0.00790797	0.00790797	0.0111751	0.8891	0.0234	0.6574
22	NOTCH2	0.0291625	0.0258891	0.0241577	0.0308938	0.0243394	0.0339855	0.023976	0.0278022	0.00243075	0.00243075	0.00343501	0.5031	0.0647	0.3778
23	PPP2R3A	0.00614502	0.00592873	0.00913336	0.00294039	0.00850198	0.00378805	0.00976473	0.00209273	0.00177498	0.00177498	0.0025083	0.3198	0.0239	0.5083
24	PRKAR2B	0.0585308	0.0401625	0.0588494	0.0398439	0.0639803	0.0530813	0.0537184	0.0266065	0.00661736	0.00661736	0.0093513	0.0492	0.0527	0.2733
25	PRMT1	0.54551	0.531679	0.531885	0.545304	0.528539	0.562481	0.535231	0.528127	0.0267094	0.0267094	0.0377443	0.6573	0.7196	0.5959
26	PTEN	0.0169048	0.0178049	0.0194521	0.0152576	0.0192167	0.0145929	0.0196875	0.0159223	0.0034367	0.0034367	0.00485656	0.8464	0.5344	0.8101
27	PYGO1	0.0360344	0.0246157	0.0355822	0.0250679	0.0461279	0.0259409	0.0250365	0.024195	0.00511864	0.00511864	0.00723339	0.1467	0.3246	0.2176
28	RIPK3	0.00100615	0.00076145	0.00065193	0.00111568	0.00062707	0.00138524	0.00067679	0.00084611	0.000388285	0.000388285	0.000548697	0.765	0.993	0.631
29	RNF7	0.0799251	0.0705098	0.0705341	0.0799008	0.0778842	0.0819659	0.063184	0.0778357	0.00655857	0.00655857	0.00926822	0.48	0.236	0.6681
30	ROR2	0.00204277	0.00225114	0.00096546	0.00332845	0.00027011	0.00381543	0.00166081	0.00284147	0.00122362	0.00122362	0.00172917	0.3473	0.076	0.9033
31	TDGF1	0.00956803	0.0106014	0.0104474	0.00972202	0.0119786	0.00715748	0.00891623	0.0122866	0.00309348	0.00309348	0.00437155	0.894	0.2587	0.7023
32	TGFB1	0.203982	0.179652	0.250925	0.132709	0.255623	0.152341	0.246227	0.113076	0.0203237	0.0203237	0.0287204	0.2416	0.0005	0.2853
33	TNF	0.00641162	0.0020969	0.0074283	0.00108022	0.0113179	0.00150538	0.00353873	0.00065506	0.00316068	0.00316068	0.00446651	0.3667	0.6665	0.9969
34	TNFSF8	0.00132871	0.00652586	0.00689039	0.00096419	0.00239312	0.00026431	0.0113877	0.00166407	0.00159665	0.00159665	0.00225629	0.0113	0.1324	0.3202
35	UBE2A	0.171956	0.174982	0.223983	0.122955	0.22011	0.123803	0.227856	0.122107	0.0109186	0.0109186	0.0154296	0.9892	<.0001	0.7725
36	WNT16	0.351246	0.409876	0.462589	0.298533	0.463724	0.238768	0.461454	0.358297	0.0855224	0.0855224	0.120856	0.914	0.2633	0.7802
37	XIAP	0.0585843	0.0559109	0.0761271	0.0383681	0.0745605	0.0426081	0.0776936	0.0341281	0.00445289	0.00445289	0.00629258	0.3607	<.0001	0.2674

## Sheet: LS means FC-exp 2
LEAST-SQUARES MEANS OF THE FOLD CHANGE VALUE FOR EACH GENE EXAMINED, BY TREATMENT (CONTROL VS IGF1), SEX (FEMALE VS MALE), AND THE INTERACTION (P-values from dCT analyses) EXP 2
		Least-squares means of Fold change relative to HK genes								Standard errors			P-values			P<0.05
Index	Gene	control	IGF1	female	male	female-control	male-control	female-IGF1	male-IGF1	SEM trt	SEM sex	SEM trt*sex	trt	sex	trt*sex	P<0.10
1	ACKR4	0.00533886	0.00173827	0.00208486	0.00499227	0.00276384	0.00791388	0.00140588	0.00207066	0.00129855	0.00129855	0.00183574	0.1501	0.2479	0.64
2	ACTA2	0.121524	0.0800063	0.121948	0.0795827	0.129204	0.113845	0.114692	0.0453204	0.0231505	0.0231505	0.0327273	0.2469	0.0015	0.5411
3	ALPL	0.0484141	0.0244572	0.0293053	0.043566	0.0292761	0.0675522	0.0293345	0.0195798	0.0156035	0.0156035	0.0220583	0.5396	0.4219	0.4146
4	ASGR1	0.00279725	0.00278015	0.00299479	0.00258261	0.00342765	0.00216685	0.00256193	0.00299837	0.000762935	0.000762935	0.00107854	0.7074	0.8654	0.8745
5	CCL11	0.00120305	7.563e-05	1.217e-05	0.00126651	1.18e-05	0.0023943	1.255e-05	0.00013872	0.000617945	0.000617945	0.000873575	0.1329	0.017	0.2192
6	CCL24	0.0712171	0.0296776	0.0330349	0.0678599	0.0389295	0.103505	0.0271403	0.032215	0.0217315	0.0217315	0.0307213	0.1112	0.4207	0.8999
7	CCL26	0.0463072	0.0272703	0.0252251	0.0483524	0.0274947	0.0651197	0.0229554	0.0315851	0.0118642	0.0118642	0.0167722	0.3337	0.0601	0.9597
8	CCR2	0.00246797	0.00023086	0.00041441	0.00228441	0.00060384	0.00433209	0.00022499	0.00023673	0.00081261	0.00081261	0.00114877	0.0224	0.0914	0.033
9	CCR3	0.00047117	0.00017854	7.105e-05	0.00057865	9.397e-05	0.00084836	4.814e-05	0.00030894	0.00025889	0.00025889	0.000365988	0.7583	0.1525	0.5845
10	CCR4	0.00300238	0.00254928	0.00170016	0.0038515	0.00084147	0.00516328	0.00255885	0.00253971	0.00118082	0.00118082	0.0016693	0.1489	0.2574	0.9276
11	CCR5	1.567e-05	1.136e-05	1.317e-05	1.386e-05	9.94e-06	2.139e-05	1.64e-05	6.33e-06	5.125e-06	5.125e-06	7.2425e-06	0.4185	0.8607	0.2754
12	CCR7	0.00037855	0.00141441	0.00152709	0.00026587	0.00073717	1.993e-05	0.00231701	0.00051181	0.00038971	0.00038971	0.000550927	0.193	0.0737	0.9663
13	CDH1	2.97853	1.56744	1.43625	3.10973	1.46322	4.49385	1.40927	1.72561	0.893058	0.893058	1.2625	0.3461	0.067	0.3731
14	CDH2	0.0441226	0.0229976	0.0355625	0.0315577	0.0432691	0.044976	0.0278557	0.0181395	0.0134045	0.0134045	0.0189497	0.8081	0.1641	0.4172
15	CRB2	0.0023117	0.00074093	0.00075233	0.00230031	0.00081422	0.00380918	0.00069043	0.00079143	0.000931435	0.000931435	0.00131675	0.2522	0.6436	0.847
16	CYP11A1	0.261597	0.126934	0.189177	0.199354	0.227152	0.296042	0.151202	0.102666	0.0647869	0.0647869	0.091588	0.1779	0.1386	0.9693
17	EPHA4	0.0503232	0.0228078	0.0274643	0.0456666	0.0326428	0.0680035	0.0222859	0.0233297	0.0149319	0.0149319	0.0211088	0.1977	0.9196	0.9104
18	HSD3B1	0.157937	0.0830433	0.147994	0.0929865	0.179256	0.136618	0.116731	0.0493553	0.0308049	0.0308049	0.0435483	0.8859	0.0178	0.3765
19	ID1	0.0155919	0.00774486	0.0091773	0.0141595	0.00984452	0.0213393	0.00851008	0.00697963	0.00390761	0.00390761	0.00552411	0.068	0.8868	0.199
20	IL4	3.226e-05	2.982e-05	3.704e-05	2.504e-05	3.651e-05	2.8e-05	3.757e-05	2.207e-05	1.4335e-05	1.4335e-05	2.02675e-05	0.2339	0.886	0.8649
21	INADL	0.20439	0.104574	0.0944773	0.214487	0.0948965	0.313884	0.0940581	0.11509	0.0603807	0.0603807	0.085359	0.2199	0.0339	0.2958
22	ITK	1.494e-05	6.9e-06	8.71e-06	1.313e-05	9.94e-06	1.993e-05	7.48e-06	6.33e-06	4.415e-06	4.415e-06	6.2425e-06	0.2115	0.5714	0.6308
23	MAPK13	0.0867976	0.0461666	0.0362601	0.0967041	0.0343521	0.139243	0.0381681	0.054165	0.022026	0.022026	0.0311377	0.1648	0.0004	0.0619
24	MST1	0.00928983	0.00508358	0.00525834	0.00911507	0.00597417	0.0126055	0.0045425	0.00562466	0.00257749	0.00257749	0.00364374	0.8491	0.3657	0.8103
25	NF2	0.381742	0.226128	0.219686	0.388184	0.213349	0.550134	0.226022	0.226234	0.109638	0.109638	0.154993	0.5854	0.3888	0.4279
26	PLCB1	0.00301824	0.00191209	0.00225363	0.0026767	0.00278289	0.0032536	0.00172437	0.00209981	0.00088911	0.00088911	0.00125692	0.6345	0.5331	0.1625
27	PPBP	0.00019834	0.00020495	0.00038469	1.86e-05	0.00036581	3.088e-05	0.00040357	6.33e-06	0.00013806	0.00013806	0.000195173	0.6839	0.0742	0.203
28	ROBO1	0.0202182	0.00970101	0.00942522	0.020494	0.0103539	0.0300825	0.00849657	0.0109055	0.00463872	0.00463872	0.00655767	0.459	0.0404	0.785
29	SAV1	0.0984373	0.0555403	0.0587462	0.0952314	0.0567797	0.140095	0.0607128	0.0503678	0.0268715	0.0268715	0.0379877	0.2802	0.7353	0.1772
30	SFN	0.202355	0.107741	0.118106	0.19199	0.121893	0.282817	0.114319	0.101162	0.0584689	0.0584689	0.0826563	0.3988	0.9853	0.491
31	SLIT2	0.00561224	0.00164401	0.00169893	0.00555732	0.00229364	0.00893084	0.00110421	0.00218381	0.00139721	0.00139721	0.00197522	0.1057	0.0253	0.9537
32	SOX30	0.00118435	0.0005121	0.00128061	0.00041583	0.00172118	0.00064752	0.00084005	0.00018415	0.0005404	0.0005404	0.000763952	0.5319	0.1591	0.4411
33	STAT1	0.112619	0.0632342	0.0793399	0.0965135	0.0924329	0.132805	0.066247	0.0602214	0.0274415	0.0274415	0.0387934	0.2812	0.4393	0.745
34	STAT3	0.598539	0.312067	0.333914	0.576691	0.342878	0.854199	0.324951	0.299183	0.174765	0.174765	0.247061	0.2582	0.6025	0.3946
35	STAT4	0.00144865	0.00216557	0.0022439	0.00137031	0.00176385	0.00113345	0.00272395	0.00160718	0.00070606	0.00070606	0.000998142	0.0481	0.2812	0.8469
36	TJAP1	0.0876336	0.046496	0.0444017	0.089728	0.0408407	0.134427	0.0479627	0.0450293	0.0296358	0.0296358	0.0418956	0.5918	0.3552	0.3353
37	TMEM232	0.0167089	0.00855487	0.00819466	0.0170691	0.00648282	0.026935	0.0099065	0.00720324	0.00513918	0.00513918	0.00726515	0.6856	0.5693	0.125

## Sheet: LS means FC , genes in Exp&2
LEAST-SQUARES MEANS OF THE FOLD CHANGE VALUE FOR EACH GENE EXAMINED, BY TREATMENT (CONTROL VS IGF1), SEX (FEMALE VS MALE), AND THE INTERACTION FOR GENES IN BOTH FLUIDIGM GENE SETS
		Least-squares means of Fold change								Standard errors			P-values from complete model							P-values from reduced model				Legend
Index	Gene	control	IGF1	female	male	female-control	male-control	female-IGF1	male-IGF1	SEM trt	SEM sex	SEM trt*sex	trt	sex	trt*sex	exp	trt*exp	sex*exp	trt*sex*exp	Trt	Sex	Sex*Trt	Exp	P<0.05
1	AJAP1	0.0338285	0.0203852	0.025122	0.0290917	0.0319517	0.0174198	0.0405973	0.0200842	0.00783559	0.00782966	0.0112613	0.3135	0.6473	0.7835	<.0001	0.557	0.277	0.9097					P<0.10
2	AMOT	0.0869663	0.0860247	0.106459	0.0665319	0.0842815	0.121172	0.088682	0.0490067	0.0323687	0.0323442	0.0475176	0.9345	0.0044	0.9314	<.0001	0.9259	0.9147	0.7032
3	ASH1L	0.0615075	0.0712936	0.0751431	0.057658	0.0680918	0.0825846	0.0607065	0.0557541	0.0107321	0.010724	0.0154936	0.7061	0.689	0.6853	0.0004	0.442	0.9816	0.6612
4	BMP4	0.0573397	0.0622239	0.0661844	0.0533793	0.0565321	0.0757494	0.0590072	0.0482855	0.00535823	0.00535418	0.00794306	0.0493	0.6886	0.0497	<.0001	0.2331	0.7843	0.7287
5	CDC42EP4	0.0944206	0.251275	0.240626	0.105069	0.111173	0.352927	0.110897	0.121145	0.0808494	0.0807882	0.116441	0.0587	0.2491	0.1169	<.0001	0.7869	0.073	0.9017
6	CDX2	0.385126	0.517674	0.491392	0.411408	0.375015	0.595385	0.408933	0.426132	0.0666523	0.0666019	0.0975811	0.8761	0.2047	0.2278	<.0001	0.8542	0.5916	0.4084
7	CREB3l2	0.139873	0.15825	0.165956	0.132168	0.141653	0.187447	0.146827	0.122328	0.0201121	0.0200969	0.0292979	0.4007	0.9257	0.3194	<.0001	0.7195	0.4737	0.7933
8	DAB2	0.288637	0.633063	0.581292	0.340408	0.312151	0.81968	0.335969	0.386643	0.174711	0.174579	0.252475	0.4981	0.1129	0.2938	<.0001	0.9295	0.1395	0.549
9	DNMT1	0.183155	0.189056	0.186648	0.185563	0.165504	0.200047	0.20821	0.17198	0.0162629	0.0162506	0.0230775	0.8312	0.7845	0.0649	<.0001	0.3448	0.4109	0.2522	0.6909	0.6247	0.0338	<.0001
10	DNMT3A	0.245393	0.377189	0.364538	0.258044	0.260711	0.454948	0.258914	0.274374	0.0719983	0.0719437	0.103607	0.4831	0.182	0.392	0.0055	0.6118	0.1383	0.2648
11	ELF5	0.0054211	0.00231112	0.00386197	0.00387025	0.00584229	0.00191396	0.00571172	0.00218384	0.000660985	0.000660485	0.00085133	0.6532	0.0004	0.4892	0.8587	0.2852	0.0206	0.2778
12	EOMES	0.0297436	0.0256449	0.0307096	0.024679	0.0362948	0.0250464	0.024532	0.0251477	0.00492305	0.00491933	0.00724592	0.1723	0.8093	0.75	<.0001	0.4952	0.5611	0.767
13	ESRRB	0.7908	1.17572	1.12228	0.844235	0.79313	1.41115	0.86014	0.87667	0.201313	0.20116	0.291086	0.6068	0.1207	0.1536	0.0008	0.5991	0.1813	0.2649	0.5411	0.0573	0.0885	0.0006
14	EZH2	4.29476	3.32019	3.7408	3.87415	4.54316	2.9391	4.41451	3.44148	0.66855	0.668044	0.969481	0.3606	0.7938	0.475	<.0001	0.5619	0.2825	0.2517
15	FGF4	0.0164885	0.0510418	0.0482624	0.0192679	0.0208776	0.0707316	0.0193318	0.0248947	0.0189669	0.0189526	0.0272667	0.9507	0.2338	0.79	0.001	0.1707	0.2647	0.4637
16	FGFR2	0.0401908	0.0486227	0.0572877	0.0315259	0.0494165	0.0651764	0.0358877	0.0283884	0.0102139	0.0102062	0.0148262	0.3389	0.3418	0.9156	0.0025	0.8005	0.7104	0.9727
17	FN1	6.01043	8.86602	8.78124	6.0952	6.1801	11.0229	6.50798	6.14745	1.72543	1.72413	2.50183	0.3819	0.3631	0.2486	0.1283	0.5947	0.2195	0.6585
18	GATA2	0.423185	0.721457	0.688633	0.45601	0.457391	0.89412	0.437876	0.503931	0.158041	0.157921	0.229234	0.3848	0.1018	0.5698	0.1811	0.9787	0.5077	0.2112
19	GATA3	0.417081	0.630872	0.632114	0.415838	0.476692	0.764317	0.403013	0.457813	0.124931	0.124837	0.180931	0.3369	0.3727	0.5273	0.4046	0.435	0.3605	0.6477
20	GATA6	0.275936	0.62343	0.619166	0.2802	0.306196	0.882098	0.316985	0.29901	0.216994	0.21683	0.313549	0.1802	0.543	0.2379	<.0001	0.68	0.2802	0.3559
21	GJA1	0.0247727	0.0157802	0.025739	0.0148139	0.0271279	0.0229568	0.0185224	0.0113102	0.0063822	0.00637737	0.00912248	0.5779	0.7223	0.2273	0.3258	0.821	0.2005	0.5078
22	GNAT2	0.0179348	0.0131679	0.0159523	0.0151505	0.0197088	0.0127131	0.0178811	0.0125218	0.0026567	0.00265469	0.00382185	0.7311	0.8689	0.6355	<.0001	0.9545	0.5805	0.7314
23	GRB2	0.146039	0.205358	0.204366	0.147031	0.146888	0.251593	0.156531	0.14875	0.0335711	0.0335457	0.0484485	0.2439	0.224	0.1184	0.0022	0.1485	0.3458	0.5266
24	HDAC1	1.57435	1.8628	1.86313	1.57403	1.56541	2.12312	1.62988	1.56013	0.172538	0.172407	0.252303	0.3442	0.4056	0.195	<.0001	0.4428	0.515	0.4069
25	HDAC8	0.783803	0.721049	0.807744	0.697108	0.813453	0.812879	0.811942	0.592391	0.0500084	0.0499706	0.0660747	0.2408	0.6225	0.1892	<.0001	0.78	0.1073	0.6697
26	HNF4A	0.242308	0.347283	0.355227	0.234364	0.264448	0.428145	0.264097	0.230727	0.0828967	0.0828339	0.118116	0.5597	0.8523	0.5284	0.0018	0.3009	0.0179	0.4627
27	ID2	0.0612321	0.0629959	0.06982	0.0544079	0.06015	0.0749043	0.0682427	0.0460112	0.0112744	0.0112659	0.0158097	0.3766	0.219	0.1761	0.0001	0.0848	0.251	0.2196
28	IFNT	0.00418348	0.00239605	0.00346976	0.00310977	0.0043316	0.00252666	0.00432364	0.00207504	0.000414375	0.000414065	0.000586043	0.5866	0.0028	0.605	<.0001	0.5593	0.4036	0.8381
29	KAT6B	0.284658	0.319536	0.310607	0.293588	0.27075	0.343723	0.319583	0.279971	0.0327538	0.032729	0.0466623	0.676	0.3203	0.4187	<.0001	0.9651	0.0592	0.7913
30	KAT8	1.41272	1.18819	1.3074	1.29351	1.47497	1.12594	1.48104	1.15587	0.240427	0.240245	0.348204	0.3536	0.8581	0.4795	<.0001	0.7012	0.131	0.3775
31	KDM2B	0.307088	0.447306	0.454789	0.299606	0.318325	0.570873	0.332229	0.292853	0.0959712	0.0958985	0.139152	0.3018	0.6302	0.1965	0.0033	0.4952	0.2101	0.6707
32	KRT8	5.86468	10.2184	9.87602	6.20708	6.24854	12.9468	6.36254	6.69364	2.52442	2.52251	3.6448	0.5343	0.2802	0.5458	<.0001	0.4288	0.3065	0.2463
33	LATS1	0.232076	0.265092	0.264287	0.232882	0.215032	0.310744	0.25208	0.21802	0.017899	0.0178854	0.0262777	0.5442	0.2972	0.1309	<.0001	0.7089	0.4678	0.8709
34	LATS2	0.0255647	0.0452479	0.0428144	0.0279981	0.0249597	0.0588134	0.0309585	0.0276721	0.0119932	0.0119842	0.017368	0.8061	0.4501	0.4882	0.0045	0.9181	0.2224	0.2697
35	MBNL3	0.504066	0.446812	0.52359	0.427288	0.530912	0.528175	0.508052	0.346947	0.0396312	0.0396011	0.0559189	0.361	0.072	0.4611	<.0001	0.5007	0.7266	0.6452
36	NANOG	0.108526	0.1525	0.162589	0.0984373	0.113729	0.201851	0.124072	0.0864329	0.0423746	0.0423425	0.0608747	0.4574	0.5473	0.2264	0.0286	0.4656	0.0969	0.9311
37	PARD3	0.463337	0.459601	0.513678	0.40926	0.504565	0.523964	0.457254	0.369375	0.050319	0.0502809	0.0709927	0.1809	0.483	0.4224	<.0001	0.6636	0.27	0.3651
38	PDGFRA	0.362368	0.511865	0.523247	0.350987	0.402316	0.629036	0.353267	0.368545	0.0879611	0.0878945	0.12811	0.1641	0.3436	0.7119	<.0001	0.4284	0.2236	0.6971
39	PECAM	0.194382	0.241073	0.232236	0.203219	0.193155	0.26278	0.201119	0.213356	0.0224193	0.0224023	0.0321614	0.3448	0.1478	0.2921	<.0001	0.1609	0.2861	0.3038
40	POU5F1	1.36425	2.59911	2.53958	1.42378	1.47537	3.45676	1.49468	1.52668	0.729719	0.729166	1.05957	0.3607	0.2259	0.2888	0.0496	0.7477	0.3604	0.547
41	RAC1	2.39587	3.08748	2.99505	2.4883	2.39684	3.52284	2.40951	2.61931	0.278451	0.27824	0.407459	0.1587	0.089	0.1293	<.0001	0.2687	0.5774	0.2136
42	RUNX1	0.0926589	0.102284	0.110051	0.0848915	0.0975476	0.118788	0.10117	0.0753088	0.0192362	0.0192216	0.026811	0.5075	0.8538	0.3235	<.0001	0.3262	0.0193	0.1959
43	SMYD3	0.0519426	0.0677684	0.0669541	0.0527569	0.0472418	0.0851246	0.0572949	0.0498223	0.00942174	0.00941461	0.0140083	0.4689	0.8887	0.6105	<.0001	0.4665	0.8244	0.897
44	SNAI1	0.130651	0.14724	0.161634	0.116257	0.138076	0.181155	0.127516	0.109364	0.0202465	0.0202312	0.0298052	0.0837	0.626	0.2154	<.0001	0.3344	0.9395	0.8205	0.0419	0.6254	0.1875	<.0001
45	SOX17	0.00672584	0.026833	0.0230656	0.0104933	0.00864167	0.0356653	0.00910572	0.0144823	0.0103169	0.0103091	0.0149527	0.1691	0.6615	0.2043	<.0001	0.1979	0.4716	0.2151
46	SOX2	0.0657239	0.172044	0.167957	0.0698104	0.0760921	0.244939	0.0768623	0.0796692	0.0647226	0.0646736	0.0937132	0.4631	0.3023	0.0585	<.0001	0.5051	0.5233	0.5373
47	TAZ	0.794593	0.854854	1.01929	0.630152	1.18967	0.976252	0.387893	0.746834	0.304408	0.304177	0.443729	0.5062	0.9194	0.8915	<.0001	0.7221	0.9878	0.2844
48	TCF23	8.62e-06	1.009e-05	1.178e-05	6.93e-06	9.97e-06	1.284e-05	8.23e-06	6.48e-06	2.88e-06	2.88e-06	4.17e-06	0.2372	0.9957	0.8565	0.5337	0.4213	0.5084	0.6164
49	TEAD4	0.314076	0.419251	0.419156	0.314171	0.31385	0.512109	0.342269	0.303521	0.0655068	0.0654572	0.0948131	0.3623	0.3514	0.0883	<.0001	0.531	0.1251	0.5016
50	TET1	0.529181	0.518154	0.542908	0.504427	0.538214	0.542799	0.5539	0.469445	0.036832	0.0368041	0.0504174	0.5478	0.5972	0.6558	<.0001	0.5189	0.0717	0.7693
51	TET2	0.0981492	0.103422	0.115459	0.0861123	0.107074	0.128595	0.0960174	0.0744022	0.00943904	0.00943189	0.0132428	0.8927	0.7802	0.9582	<.0001	0.4138	0.9004	0.7306
52	TFAP2C	0.732066	1.08503	1.05993	0.75716	0.717912	1.35925	0.80101	0.761882	0.190156	0.190012	0.277787	0.4297	0.1578	0.099	0.0012	0.4605	0.5436	0.8161
53	YAP	0.223023	0.3955	0.377661	0.240861	0.237741	0.497712	0.240026	0.263981	0.0990907	0.0990156	0.143351	0.6191	0.2079	0.7621	<.0001	0.6823	0.5397	0.1729
